# Supplementary material for: The Effect of Soil-Climate Conditions, Farmyard Manure and Mineral Fertilizers on Potato Yield and Soil Chemical Parameters
Source: Plants (Basel). 2021 Nov 16;10(11):2473. doi: 10.3390/plants10112473 (PMC8625073; doi:10.3390/plants10112473)
Supplement: Supplementary file 1 [file plants-10-02473-s001.zip]

Archive with 1 entries (1 files):
- plants-1417679-supplementary.pdf
